# Supplementary material for: An expandable voice user interface as lab assistant based on an improved version of Google’s speech recognition
Source: Sci Rep. 2023 Nov 9;13:19451. doi: 10.1038/s41598-023-46185-x (PMC10636177; doi:10.1038/s41598-023-46185-x)
Supplement: Supplementary file 3 — Supplementary Table S3. [file 41598_2023_46185_MOESM3_ESM.xlsx]

## Sheet: Recognition Test
An expandable voice user interface as lab assistant based on an improved version of Google´s speech recognition					Supplementary Table S3
M. F. Avila Vazquez, N. Rupp, L. Ballardt, J. Opara, T. Zuchner
Table S3. Raw data of recognition tests with volunteers. Results of the accuracy test with 38 volunteers. The Rainbow commands were divided into sets of 35 or 36 command series. The users said the commands first in GTS and second in Rainbow. Result output is presented as 1 for correctly recognized and 2 for incorrectly recognized.
User ID	Command Number	Command in Rainbow	Accuracy (Correct =1; Incorrect = 2)	Command in Google Translate	Accuracy (Correct =1; Incorrect = 2)
1	1	Rainbow	1	Rainbow	1
	2	Explore My Documents	1	Explore My Documents	1
	3	Narrate protocol	1	Narrate protocol	1
	4	Yes	1	Yes	1
	5	Yes	1	Yes	1
	6	Exit	1	Exit	1
	7	Take note	1	Take note	1
	8	New Microsoft Word	2	New Microsoft Word	2
	9	Calculate something	1	Calculate something	1
	10	Option 1	1	Option 1	1
	11	Option 1	1	Option 1	1
	12	300 (Concentration)	1	300	1
	13	250 (Volume)	1	250	1
	14	58.44 (Formula weight)	1	58.44	1
	15	Calculate something	1	Calculate something	1
	16	Option 2	1	Option 2	1
	17	Option 2	1	Option 2	1
	18	150 (Stock concentration)	1	150	1
	19	50 (Desired final volume)	1	50	1
	20	75 (final concentration)	1	75	1
	21	Copy Editor	1	Copy Editor	1
	22	Microsoft Word	2	Microsoft Word	2
	23	Minimize Microsoft Word	2	Minimize Microsoft Word	2
	24	Set timer	1	Set timer	1
	25	1 minute	1	1 minute	2
	26	SoftMax Pro	1	SoftMax Pro	1
	27	Open Protocol	1	Open Protocol	2
	28	Test for Rainbow	1	Test for Rainbow	2
	29	Connect Device	1	Connect Device	1
	30	New plate	1	New plate	2
	31	Activate Lid	1	Activate Lid	2
	32	Cancel	1	Cancel	1
	33	Search Immunoassay	1	Search Immunoassay	1
	34	Hide all windows	1	Hide all windows	2
	35	Cancel	1	Cancel	1
2	1	Rainbow	1	Rainbow	1
	2	Display My Desktop	1	Display My Desktop	1
	3	Open a file	1	Open a file	1
	4	List of materials	1	List of materials	1
	5	Type Microsoft Word	2	Type Microsoft Word	2
	6	Cut Microsoft Word	2	Cut Microsoft Word	1
	7	Exit Microsoft Word	2	Exit Microsoft Word	2
	8	No	2	No	1
	9	Calculate something	1	Calculate something	1
	10	Option 3	1	Option 3	1
	11	Gamma	1	Gamma	2
	12	24 (Alpha value)	1	24	1
	13	8 (Beta value)	1	8	1
	14	5 (Delta value)	1	5	1
	15	Calculate something	1	Calculate something	1
	16	Option 4	1	Option 4	1
	17	Option 3	1	Option 3	1
	18	300 (Stock concentration)	1	300	1
	19	10 (Times to dilute)	1	10	1
	20	0.1 (Volume from stock solution)	1	0.1	1
	21	0.5 (Final volume)	1	0.5	1
	22	Keep Editor	1	Keep Editor	2
	23	Serial dilution calculation	1	Serial dilution calculation	1
	24	Save Editor	1	Save Editor	2
	25	Execute Microsoft Excel	1	Execute Microsoft Excel	1
	26	Maximize Editor	1	Maximize Editor	1
	27	Print Editor	1	Print Editor	2
	28	Cancel	1	Cancel	1
	29	Show Editor	1	Show Editor	1
	30	SoftMax Pro	1	SoftMax Pro	1
	31	New plate	1	New Plate	2
	32	Read plate	2	Read plate	1
	33	Save protocol	1	Save Protocol	1
	34	New experiment	1	New experiment	1
	35	Cancel	1	Cancel	1
	36	Cancel	1	Cancel	1
3	1	Rainbow	1	Rainbow	1
	2	Explore My Documents	1	Explore My Documents	1
	3	Narrate protocol	1	Narrate protocol	1
	4	Yes	1	Yes	1
	5	Yes	1	Yes	1
	6	Exit	1	Exit	1
	7	Take note	1	Take note	1
	8	New Microsoft Word	1	New Microsoft Word	1
	9	Calculate something	1	Calculate something	1
	10	Option 1	1	Option 1	1
	11	Option 1	1	Option 1	1
	12	300 (Concentration)	1	300	1
	13	250 (Volume)	1	250	1
	14	58.44 (Formula weight)	1	58.44	1
	15	Calculate something	1	Calculate something	1
	16	Option 2	1	Option 2	1
	17	Option 2	1	Option 2	1
	18	150 (Stock concentration)	1	150	1
	19	50 (Desired final volume)	1	50	1
	20	75 (final concentration)	1	75	1
	21	Copy Editor	1	Copy Editor	1
	22	Microsoft Word	1	Microsoft Word	2
	23	Minimize Microsoft Word	1	Minimize Microsoft Word	1
	24	Set timer	1	Set timer	1
	25	1 minute	1	1 minute	1
	26	SoftMax Pro	1	SoftMax Pro	1
	27	Open Protocol	1	Open Protocol	1
	28	Test for Rainbow	1	Test for Rainbow	1
	29	Connect Device	1	Connect Device	1
	30	New plate	1	New plate	2
	31	Activate Lid	1	Activate Lid	1
	32	Cancel	1	Cancel	1
	33	Search Immunoassay	1	Search Immunoassay	2
	34	Hide all windows	1	Hide all windows	1
	35	Cancel	1	Cancel	1
4	1	Rainbow	1	Rainbow	1
	2	Explore My Documents	1	Explore My Documents	1
	3	Narrate protocol	1	Narrate protocol	1
	4	Yes	1	Yes	1
	5	Yes	1	Yes	1
	6	Exit	1	Exit	1
	7	Take note	1	Take note	1
	8	New Microsoft Word	1	New Microsoft Word	1
	9	Calculate something	1	Calculate something	1
	10	Option 1	1	Option 1	1
	11	Option 1	1	Option 1	1
	12	300 (Concentration)	1	300	1
	13	250 (Volume)	1	250	1
	14	58.44 (Formula weight)	1	58.44	1
	15	Calculate something	1	Calculate something	1
	16	Option 2	1	Option 2	1
	17	Option 2	1	Option 2	1
	18	150 (Stock concentration)	1	150	1
	19	50 (Desired final volume)	1	50	1
	20	75 (final concentration)	1	75	1
	21	Copy Editor	1	Copy Editor	1
	22	Microsoft Word	1	Microsoft Word	1
	23	Minimize Microsoft Word	1	Minimize Microsoft Word	1
	24	Set timer	1	Set timer	1
	25	1 minute	1	1 minute	1
	26	SoftMax Pro	1	SoftMax Pro	1
	27	Open Protocol	1	Open Protocol	1
	28	Test for Rainbow	1	Test for Rainbow	1
	29	Connect Device	1	Connect Device	1
	30	New plate	1	New plate	1
	31	Activate Lid	1	Activate Lid	2
	32	Cancel	1	Cancel	1
	33	Search Immunoassay	1	Search Immunoassay	1
	34	Hide all windows	1	Hide all windows	1
	35	Cancel	1	Cancel	1
5	1	Rainbow	1	Rainbow	1
	2	Display My Desktop	1	Display My Desktop	1
	3	Open a file	1	Open a file	1
	4	List of materials	1	List of materials	1
	5	Type Microsoft Word	1	Type Microsoft Word	1
	6	Cut Microsoft Word	1	Cut Microsoft Word	1
	7	Exit Microsoft Word	1	Exit Microsoft Word	1
	8	No	1	No	1
	9	Calculate something	1	Calculate something	1
	10	Option 3	1	Option 3	2
	11	Gamma	2	Gamma	2
	12	24 (Alpha value)	1	24	1
	13	8 (Beta value)	1	8	1
	14	5 (Delta value)	1	5	1
	15	Calculate something	1	Calculate something	1
	16	Option 4	1	Option 4	1
	17	Option 3	1	Option 3	2
	18	300 (Stock concentration)	1	300	1
	19	10 (Times to dilute)	1	10	1
	20	0.1 (Volume from stock solution)	1	0.1	1
	21	0.5 (Final volume)	1	0.5	1
	22	Keep Editor	1	Keep Editor	1
	23	Serial dilution calculation	1	Serial dilution calculation	1
	24	Save Editor	1	Save Editor	1
	25	Execute Microsoft Excel	1	Execute Microsoft Excel	1
	26	Maximize Editor	1	Maximize Editor	1
	27	Print Editor	1	Print Editor	2
	28	Cancel	1	Cancel	1
	29	Show Editor	1	Show Editor	1
	30	SoftMax Pro	2	SoftMax Pro	1
	31	New plate	1	New plate	1
	32	Save Protocol	1	Save Protocol	2
	33	New experiment	1	New experiment	1
	34	Read plate	1	Read plate	1
	35	Cancel	1	Cancel	1
	36	Cancel	1	Cancel	1
6	1	Rainbow	1	Rainbow	1
	2	Display My Desktop	1	Display My Desktop	1
	3	Open a file	1	Open a file	1
	4	List of materials	1	List of materials	1
	5	Type Microsoft Word	1	Type Microsoft Word	1
	6	Cut Microsoft Word	2	Cut Microsoft Word	2
	7	Exit Microsoft Word	1	Exit Microsoft Word	1
	8	No	1	No	1
	9	Calculate something	1	Calculate something	1
	10	Option 3	1	Option 3	1
	11	Gamma	1	Gamma	2
	12	24 (Alpha value)	1	24	1
	13	8 (Beta value)	1	8	1
	14	5 (Delta value)	1	5	1
	15	Calculate something	1	Calculate something	1
	16	Option 4	1	Option 4	2
	17	Option 3	1	Option 3	1
	18	300 (Stock concentration)	1	300	1
	19	10 (Times to dilute)	1	10	1
	20	0.1 (Volume from stock solution)	2	0.1	1
	21	0.5 (Final volume)	2	0.5 (Final volume)	1
	22	Keep Editor	1	Keep Editor	2
	23	Serial dilution calculation	2	Serial dilution calculation	2
	24	Save Editor	1	Save Editor	1
	25	Execute Microsoft Excel	1	Execute Microsoft Excel	2
	26	Maximize Editor	1	Maximize Editor	1
	27	Print Editor	1	Print Editor	1
	28	Cancel	1	Cancel	1
	29	Show Editor	1	Show Editor	1
	30	SoftMax Pro	1	SoftMax Pro	1
	31	New plate	1	New plate	1
	32	Read plate	1	Read plate	1
	33	Save protocol	1	Save protocol	2
	34	New experiment	1	New experiment	1
	35	Cancel	1	Cancel	2
	36	Cancel	1	Cancel	1
7	1	Rainbow	1	Rainbow	1
	2	Explore My Documents	1	Explore My Documents	1
	3	Narrate protocol	1	Narrate protocol	2
	4	Yes	1	Yes	1
	5	Yes	1	Yes	1
	6	Exit	1	Exit	1
	7	Take note	1	Take note	1
	8	New Microsoft Word	1	New Microsoft Word	1
	9	Calculate something	1	Calculate something	1
	10	Option 1	1	Option 1	1
	11	Option 1	1	Option 1	1
	12	300 (Concentration)	1	300	1
	13	250 (Volume)	2	250	2
	14	58.44 (Formula weight)	1	58.44	1
	15	Calculate something	1	Calculate something	1
	16	Option 2	1	Option 2	1
	17	Option 2	1	Option 2	1
	18	150 (Stock concentration)	2	150	2
	19	50 (Desired final volume)	2	50	2
	20	75 (final concentration)	1	75	2
	21	Copy Editor	1	Copy Editor	1
	22	Microsoft Word	1	Microsoft Word	2
	23	Minimize Microsoft Word	1	Minimize Microsoft Word	1
	24	Set timer	1	Set timer	1
	25	1 minute	1	1 minute	1
	26	SoftMax Pro	1	SoftMax Pro	1
	27	Open Protocol	1	Open Protocol	1
	28	Test for Rainbow	1	Test for Rainbow	1
	29	Connect Device	1	Connect Device	1
	30	New plate	1	New plate	2
	31	Activate Lid	1	Activate Lid	2
	32	Cancel	2	Cancel	1
	33	Search Immunoassay	2	Search Immunoassay	2
	34	Hide all windows	2	Hide all windows	2
	35	Cancel	1	Cancel	1
8	1	Rainbow	1	Rainbow	1
	2	Display My Desktop	1	Display My Desktop	1
	3	Open a file	1	Open a file	2
	4	List of materials	1	List of materials	2
	5	Type Microsoft Word	2	Type Microsoft Word	1
	6	Cut Microsoft Word	2	Cut Microsoft Word	2
	7	Exit Microsoft Word	1	Exit Microsoft Word	1
	8	No	1	No	1
	9	Calculate something	1	Calculate something	1
	10	Option 3	1	Option 3	2
	11	Gamma	2	Gamma	1
	12	24 (Alpha value)	1	24	1
	13	8 (Beta value)	1	8	1
	14	5 (Delta value)	1	5	1
	15	Calculate something	1	Calculate something	1
	16	Option 4	1	Option 4	2
	17	Option 3	1	Option 3	1
	18	300 (Stock concentration)	1	300	1
	19	10 (Times to dilute)	1	10	1
	20	0.1 (Volume from stock solution)	1	0.1	1
	21	0.5 (Final volume)	1	0.5	1
	22	Keep Editor	1	Keep Editor	2
	23	Serial dilution calculation	1	Serial dilution calculation	1
	24	Save Editor	1	Save Editor	1
	25	Execute Microsoft Excel	1	Execute Microsoft Excel	1
	26	Maximize Editor	1	Maximize Editor	2
	27	Print Editor	1	Print Editor	1
	28	Cancel	1	Cancel	1
	29	Show Editor	1	Show Editor	1
	30	SoftMax Pro	1	SoftMax Pro	2
	31	New plate	1	New plate	1
	32	Read plate	1	Read plate	1
	33	Save protocol	1	Save protocol	1
	34	New experiment	1	New experiment	1
	35	Cancel	1	Cancel	1
	36	Cancel	1	Cancel	1
9	1	Rainbow	1	Rainbow	1
	2	Explore My Documents	1	Explore My Documents	2
	3	Narrate protocol	1	Narrate protocol	2
	4	Yes	1	Yes	1
	5	Yes	1	Yes	1
	6	Exit	1	Exit	1
	7	Take note	1	Take note	1
	8	New Microsoft Word	1	New Microsoft Word	2
	9	Calculate something	1	Calculate something	1
	10	Option 1	1	Option 1	1
	11	Option 1	1	Option 1	1
	12	300 (Concentration)	1	300	1
	13	250 (Volume)	1	250	1
	14	58.44 (Formula weight)	1	58.44	1
	15	Calculate something	1	Calculate something	1
	16	Option 2	1	Option 2	1
	17	Option 2	1	Option 2	1
	18	150 (Stock concentration)	1	150	1
	19	50 (Desired final volume)	1	50	2
	20	75 (final concentration)	1	75	1
	21	Copy Editor	1	Copy Editor	1
	22	Microsoft Word	1	Microsoft Word	1
	23	Minimize Microsoft Word	1	Minimize Microsoft Word	1
	24	Set timer	1	Set timer	1
	25	1 minute	1	1 minute	1
	26	SoftMax Pro	1	SoftMax Pro	1
	27	Open Protocol	1	Open Protocol	1
	28	Test for Rainbow	1	Test for Rainbow	1
	29	Connect Device	1	Connect Device	1
	30	New plate	2	New plate	1
	31	Activate Lid	1	Activate Lid	2
	32	Cancel	1	Cancel	1
	33	Search Immunoassay	1	Search Immunoassay	1
	34	Hide all windows	1	Hide all windows	1
	35	Cancel	1	Cancel	1
10	1	Rainbow	1	Rainbow	1
	2	Display My Desktop	1	Display My Desktop	1
	3	Open a file	1	Open a file	2
	4	List of materials	1	List of materials	1
	5	Type Microsoft Word	1	Type Microsoft Word	1
	6	Cut Microsoft Word	2	Cut Microsoft Word	1
	7	Exit Microsoft Word	1	Exit Microsoft Word	1
	8	No	1	No	1
	9	Calculate something	1	Calculate something	1
	10	Option 3	1	Option 3	2
	11	Gamma	1	Gamma	2
	12	24 (Alpha value)	1	24	1
	13	8 (Beta value)	1	8	1
	14	5 (Delta value)	1	5	1
	15	Calculate something	1	Calculate something	1
	16	Option 4	1	Option 4	1
	17	Option 3	1	Option 3	2
	18	300 (Stock concentration)	1	300	1
	19	10 (Times to dilute)	1	10	1
	20	0.1 (Volume from stock solution)	1	0.1	1
	21	0.5 (Final volume)	1	0.5	1
	22	Keep Editor	1	Keep Editor	2
	23	Serial dilution calculation	1	Serial dilution calculation	1
	24	Save Editor	1	Save Editor	2
	25	Execute Microsoft Excel	1	Execute Microsoft Excel	1
	26	Maximize Editor	1	Maximize Editor	1
	27	Print Editor	1	Print Editor	1
	28	Cancel	1	Cancel	1
	29	Show Editor	1	Show Editor	1
	30	SoftMax Pro	1	SoftMax Pro	1
	31	New plate	1	New plate	1
	32	Read plate	1	Read plate	1
	33	Save protocol	1	Save protocol	2
	34	New experiment	1	New experiment	1
	35	Cancel	1	Cancel	1
	36	Cancel	1	Cancel	1
11	1	Rainbow	1	Rainbow	1
	2	Explore My Documents	1	Explore My Documents	2
	3	Narrate protocol	1	Narrate protocol	1
	4	Yes	1	Yes	1
	5	Yes	1	Yes	1
	6	Exit	1	Exit	1
	7	Take note	1	Take note	1
	8	New Microsoft Word	1	New Microsoft Word	1
	9	Calculate something	1	Calculate something	1
	10	Option 1	1	Option 1	1
	11	Option 1	1	Option 1	1
	12	300 (Concentration)	1	300	1
	13	250 (Volume)	1	250	1
	14	58.44 (Formula weight)	1	58.44	1
	15	Calculate something	1	Calculate something	1
	16	Option 2	1	Option 2	1
	17	Option 2	1	Option 2	1
	18	150 (Stock concentration)	1	150	1
	19	50 (Desired final volume)	1	50	1
	20	75 (final concentration)	1	75	1
	21	Copy Editor	1	Copy Editor	1
	22	Microsoft Word	1	Microsoft Word	1
	23	Minimize Microsoft Word	2	Minimize Microsoft Word	2
	24	Set timer	1	Set timer	1
	25	1 minute	1	1 minute	2
	26	SoftMax Pro	1	SoftMax Pro	1
	27	Open Protocol	1	Open Protocol	1
	28	Test for Rainbow	2	Test for Rainbow	1
	29	Connect Device	1	Connect Device	1
	30	New plate	1	New plate	1
	31	Activate Lid	1	Activate Lid	2
	32	Cancel	1	Cancel	1
	33	Search Immunoassay	1	Search Immunoassay	1
	34	Hide all windows	1	Hide all windows	1
	35	Cancel	1	Cancel	1
12	1	Rainbow	1	Rainbow	1
	2	Display My Desktop	1	Display My Desktop	1
	3	Open a file	1	Open a file	1
	4	List of materials	1	List of materials	1
	5	Type Microsoft Word	1	Type Microsoft Word	2
	6	Cut Microsoft Word	1	Cut Microsoft Word	2
	7	Exit Microsoft Word	1	Exit Microsoft Word	1
	8	No	1	No	1
	9	Calculate something	1	Calculate something	1
	10	Option 3	1	Option 3	1
	11	Gamma	1	Gamma	2
	12	24 (Alpha value)	1	24	1
	13	8 (Beta value)	2	8	1
	14	5 (Delta value)	1	5	1
	15	Calculate something	1	Calculate something	1
	16	Option 4	1	Option 4	1
	17	Option 3	1	Option 3	1
	18	300 (Stock concentration)	1	300	1
	19	10 (Times to dilute)	1	10	1
	20	0.1 (Volume from stock solution)	1	0.1	1
	21	0.5 (Final volume)	1	0.5	1
	22	Keep Editor	1	Keep Editor	1
	23	Serial dilution calculation	1	Serial dilution calculation	1
	24	Save Editor	1	Save Editor	2
	25	Execute Microsoft Excel	1	Execute Microsoft Excel	2
	26	Maximize Editor	1	Maximize Editor	1
	27	Print Editor	1	Print Editor	1
	28	Cancel	1	Cancel	1
	29	Show Editor	1	Show Editor	1
	30	SoftMax Pro	1	SoftMax Pro	1
	31	New plate	1	New plate	1
	32	Read plate	1	Read plate	2
	33	Save protocol	1	Save protocol	2
	34	New experiment	1	New experiment	2
	35	Cancel	1	Cancel	1
	36	Cancel	1	Cancel	1
13	1	Rainbow	1	Rainbow	1
	2	Explore My Documents	1	Explore My Documents	1
	3	Narrate protocol	2	Narrate protocol	2
	4	Yes	1	Yes	1
	5	Yes	1	Yes	1
	6	Exit	1	Exit	1
	7	Take note	1	Take note	1
	8	New Microsoft Word	1	New Microsoft Word	1
	9	Calculate something	1	Calculate something	1
	10	Option 1	1	Option 1	1
	11	Option 1	1	Option 1	1
	12	300 (Concentration)	1	300	1
	13	250 (Volume)	1	250	1
	14	58.44 (Formula weight)	1	58.44	1
	15	Calculate something	1	Calculate something	1
	16	Option 2	1	Option 2	1
	17	Option 2	1	Option 2	1
	18	150 (Stock concentration)	1	150	1
	19	50 (Desired final volume)	1	50	1
	20	75 (final concentration)	1	75	1
	21	Copy Editor	1	Copy Editor	1
	22	Microsoft Word	1	Microsoft Word	1
	23	Minimize Microsoft Word	2	Minimize Microsoft Word	1
	24	Set timer	1	Set timer	2
	25	1 minute	1	1 minute	2
	26	SoftMax Pro	1	SoftMax Pro	1
	27	Open Protocol	1	Open Protocol	1
	28	Test for Rainbow	1	Test for Rainbow	2
	29	Connect Device	1	Connect Device	1
	30	New plate	1	New plate	1
	31	Activate Lid	1	Activate Lid	2
	32	Cancel	1	Cancel	1
	33	Search Immunoassay	1	Search Immunoassay	1
	34	Hide all windows	1	Hide all windows	1
	35	Cancel	1	Cancel	1
14	1	Rainbow	1	Rainbow	1
	2	Explore My Documents	1	Explore My Documents	1
	3	Narrate protocol	1	Narrate protocol	1
	4	Yes	1	Yes	1
	5	Yes	1	Yes	1
	6	Exit	1	Exit	1
	7	Take note	1	Take note	1
	8	New Microsoft Word	1	New Microsoft Word	1
	9	Calculate something	1	Calculate something	1
	10	Option 1	1	Option 1	1
	11	Option 1	1	Option 1	1
	12	300 (Concentration)	1	300	1
	13	250 (Volume)	1	250	1
	14	58.44 (Formula weight)	1	58.44	2
	15	Calculate something	1	Calculate something	1
	16	Option 2	1	Option 2	1
	17	Option 2	1	Option 2	1
	18	150 (Stock concentration)	1	150	1
	19	50 (Desired final volume)	1	50	1
	20	75 (final concentration)	1	75	1
	21	Copy Editor	2	Copy Editor	1
	22	Microsoft Word	2	Microsoft Word	2
	23	Minimize Microsoft Word	2	Minimize Microsoft Word	2
	24	Set timer	1	Set timer	1
	25	1 minute	1	1 minute	1
	26	SoftMax Pro	1	SoftMax Pro	1
	27	Open Protocol	1	Open Protocol	2
	28	Test for Rainbow	1	Test for Rainbow	1
	29	Connect Device	1	Connect Device	2
	30	New plate	1	New plate	1
	31	Activate Lid	1	Activate Lid	2
	32	Cancel	1	Cancel	1
	33	Search Immunoassay	1	Search Immunoassay	1
	34	Hide all windows	1	Hide all windows	1
	35	Cancel	1	Cancel	1
15	1	Rainbow	1	Rainbow	1
	2	Display My Desktop	1	Display My Desktop	1
	3	Open a file	1	Open a file	1
	4	List of materials	1	List of materials	1
	5	Type Microsoft Word	1	Type Microsoft Word	2
	6	Cut Microsoft Word	2	Cut Microsoft Word	2
	7	Exit Microsoft Word	2	Exit Microsoft Word	1
	8	No	2	No	1
	9	Calculate something	1	Calculate something	1
	10	Option 3	1	Option 3	2
	11	Gamma	1	Gamma	2
	12	24 (Alpha value)	1	24	1
	13	8 (Beta value)	1	8	1
	14	5 (Delta value)	1	5	1
	15	Calculate something	1	Calculate something	1
	16	Option 4	1	Option 4	1
	17	Option 3	1	Option 3	1
	18	300 (Stock concentration)	1	300	1
	19	10 (Times to dilute)	1	10	1
	20	0.1 (Volume from stock solution)	1	0.1	1
	21	0.5 (Final volume)	1	0.5	1
	22	Keep Editor	1	Keep Editor	1
	23	Serial dilution calculation	1	Serial dilution calculation	1
	24	Save Editor	1	Save Editor	1
	25	Execute Microsoft Excel	1	Execute Microsoft Excel	1
	26	Maximize Editor	2	Maximize Editor	1
	27	Print Editor	1	Print Editor	2
	28	Cancel	1	Cancel	1
	29	Show Editor	1	Show Editor	1
	30	SoftMax Pro	1	SoftMax Pro	1
	31	New plate	1	New plate	2
	32	Read plate	1	Read plate	2
	33	Save protocol	1	Save protocol	2
	34	New experiment	1	New experiment	1
	35	Cancel	1	Cancel	1
	36	Cancel	1	Cancel	1
16	1	Rainbow	1	Rainbow	1
	2	Explore My Documents	1	Explore My Documents	2
	3	Narrate protocol	1	Narrate protocol	2
	4	Yes	1	Yes	1
	5	Yes	1	Yes	1
	6	Exit	1	Exit	1
	7	Take note	1	Take note	1
	8	New Microsoft Word	1	New Microsoft Word	1
	9	Calculate something	1	Calculate something	1
	10	Option 1	1	Option 1	1
	11	Option 1	1	Option 1	1
	12	300 (Concentration)	1	300	1
	13	250 (Volume)	1	250	1
	14	58.44 (Formula weight)	1	58.44	1
	15	Calculate something	1	Calculate something	1
	16	Option 2	1	Option 2	1
	17	Option 2	1	Option 2	1
	18	150 (Stock concentration)	1	150	1
	19	50 (Desired final volume)	1	50	1
	20	75 (final concentration)	1	75	1
	21	Copy Editor	1	Copy Editor	1
	22	Microsoft Word	1	Microsoft Word	1
	23	Minimize Microsoft Word	1	Minimize Microsoft Word	1
	24	Set timer	1	Set timer	1
	25	1 minute	1	1 minute	1
	26	SoftMax Pro	1	SoftMax Pro	2
	27	Open Protocol	1	Open Protocol	1
	28	Test for Rainbow	1	Test for Rainbow	1
	29	Connect Device	1	Connect Device	1
	30	New plate	1	New plate	2
	31	Activate Lid	1	Activate Lid	1
	32	Cancel	1	Cancel	1
	33	Search Immunoassay	2	Search Immunoassay	1
	34	Hide all windows	1	Hide all windows	1
	35	Cancel	1	Cancel	1
17	1	Rainbow	1	Rainbow	1
	2	Display My Desktop	1	Display My Desktop	1
	3	Open a file	1	Open a file	1
	4	List of materials	1	List of materials	1
	5	Type Microsoft Word	1	Type Microsoft Word	1
	6	Cut Microsoft Word	1	Cut Microsoft Word	1
	7	Exit Microsoft Word	1	Exit Microsoft Word	1
	8	No	1	No	1
	9	Calculate something	1	Calculate something	1
	10	Option 3	1	Option 3	1
	11	Gamma	1	Gamma	1
	12	24 (Alpha value)	1	24	1
	13	8 (Beta value)	1	8	1
	14	5 (Delta value)	1	5	1
	15	Calculate something	1	Calculate something	1
	16	Option 4	1	Option 4	1
	17	Option 3	1	Option 3	1
	18	300 (Stock concentration)	1	300	1
	19	10 (Times to dilute)	1	10	1
	20	0.1 (Volume from stock solution)	1	0.1	1
	21	0.5 (Final volume)	1	0.5	1
	22	Keep Editor	1	Keep Editor	1
	23	Serial dilution calculation	1	Serial dilution calculation	1
	24	Save Editor	2	Save Editor	1
	25	Execute Microsoft Excel	1	Execute Microsoft Excel	1
	26	Maximize Editor	1	Maximize Editor	1
	27	Print Editor	1	Print Editor	1
	28	Cancel	1	Cancel	1
	29	Show Editor	1	Show Editor	1
	30	SoftMax Pro	1	SoftMax Pro	1
	31	New plate	1	New plate	1
	32	Read plate	2	Read plate	2
	33	Save protocol	2	Save protocol	2
	34	New experiment	2	New experiment	1
	35	Cancel	1	Cancel	1
	36	Cancel	1	Cancel	1
18	1	Rainbow	1	Rainbow	1
	2	Explore My Documents	1	Explore My Documents	1
	3	Narrate protocol	2	Narrate protocol	2
	4	Yes	1	Yes	1
	5	Yes	1	Yes	1
	6	Exit	1	Exit	1
	7	Take note	1	Take note	1
	8	New Microsoft Word	1	New Microsoft Word	1
	9	Calculate something	1	Calculate something	1
	10	Option 1	1	Option 1	1
	11	Option 1	1	Option 1	1
	12	300 (Concentration)	1	300	1
	13	250 (Volume)	1	250	1
	14	58.44 (Formula weight)	1	58.44	1
	15	Calculate something	1	Calculate something	1
	16	Option 2	1	Option 2	1
	17	Option 2	1	Option 2	1
	18	150 (Stock concentration)	1	150	2
	19	50 (Desired final volume)	1	50	1
	20	75 (final concentration)	1	75	1
	21	Copy Editor	1	Copy Editor	1
	22	Microsoft Word	1	Microsoft Word	1
	23	Minimize Microsoft Word	2	Minimize Microsoft Word	1
	24	Set timer	1	Set timer	1
	25	1 minute	1	1 minute	1
	26	SoftMax Pro	1	SoftMax Pro	1
	27	Open Protocol	1	Open Protocol	2
	28	Test for Rainbow	1	Test for Rainbow	1
	29	Connect Device	1	Connect Device	1
	30	New plate	1	New plate	1
	31	Activate Lid	1	Activate Lid	2
	32	Cancel	1	Cancel	1
	33	Search Immunoassay	1	Search Immunoassay	2
	34	Hide all windows	1	Hide all windows	2
	35	Cancel	1	Cancel	1
19	1	Rainbow	1	Rainbow	1
	2	Display My Desktop	1	Display My Desktop	1
	3	Open a file	1	Open a file	1
	4	List of materials	1	List of materials	1
	5	Type Microsoft Word	1	Type Microsoft Word	1
	6	Cut Microsoft Word	2	Cut Microsoft Word	2
	7	Exit Microsoft Word	1	Exit Microsoft Word	1
	8	No	1	No	1
	9	Calculate something	1	Calculate something	1
	10	Option 3	1	Option 3	1
	11	Gamma	2	Gamma	1
	12	24 (Alpha value)	1	24	1
	13	8 (Beta value)	1	8	1
	14	5 (Delta value)	1	5	1
	15	Calculate something	1	Calculate something	1
	16	Option 4	1	Option 4	1
	17	Option 3	1	Option 3	1
	18	300 (Stock concentration)	1	300	1
	19	10 (Times to dilute)	1	10	1
	20	0.1 (Volume from stock solution)	1	0.1	1
	21	0.5 (Final volume)	1	0.5	1
	22	Keep Editor	1	Keep Editor	1
	23	Serial dilution calculation	1	Serial dilution calculation	1
	24	Save Editor	1	Save Editor	2
	25	Execute Microsoft Excel	1	Execute Microsoft Excel	1
	26	Maximize Editor	1	Maximize Editor	1
	27	Print Editor	2	Print Editor	2
	28	Cancel	1	Cancel	1
	29	Show Editor	1	Show Editor	1
	30	SoftMax Pro	1	SoftMax Pro	1
	31	New plate	1	New plate	1
	32	Read plate	1	Read plate	1
	33	Save protocol	1	Save protocol	1
	34	New experiment	1	New experiment	1
	35	Cancel	1	Cancel	1
	36	Cancel	1	Cancel	1
20	1	Rainbow	1	Rainbow	1
	2	Explore My Documents	2	Explore My Documents	1
	3	Narrate protocol	1	Narrate protocol	1
	4	Yes	1	Yes	1
	5	Yes	1	Yes	1
	6	Exit	1	Exit	1
	7	Take note	1	Take note	1
	8	New Microsoft Word	1	New Microsoft Word	2
	9	Calculate something	1	Calculate something	1
	10	Option 1	1	Option 1	1
	11	Option 1	1	Option 1	1
	12	300 (Concentration)	2	300	1
	13	250 (Volume)	1	250	1
	14	58.44 (Formula weight)	1	58.44	1
	15	Calculate something	1	Calculate something	2
	16	Option 2	1	Option 2	1
	17	Option 2	1	Option 2	1
	18	150 (Stock concentration)	2	150	1
	19	50 (Desired final volume)	1	50	1
	20	75 (final concentration)	1	75	1
	21	Copy Editor	1	Copy Editor	1
	22	Microsoft Word	2	Microsoft Word	1
	23	Minimize Microsoft Word	2	Minimize Microsoft Word	2
	24	Set timer	1	Set timer	2
	25	1 minute	1	1 minute	1
	26	SoftMax Pro	1	SoftMax Pro	1
	27	Open Protocol	1	Open Protocol	2
	28	Test for Rainbow	1	Test for Rainbow	1
	29	Connect Device	1	Connect Device	1
	30	New plate	1	New plate	2
	31	Activate Lid	1	Activate Lid	2
	32	Cancel	1	Cancel	1
	33	Search Immunoassay	1	Search Immunoassay	1
	34	Hide all windows	1	Hide all windows	1
	35	Cancel	1	Cancel	1
21	1	Rainbow	1	Rainbow	1
	2	Display My Desktop	1	Display My Desktop	1
	3	Open a file	1	Open a file	2
	4	List of materials	1	List of materials	1
	5	Type Microsoft Word	1	Type Microsoft Word	2
	6	Cut Microsoft Word	1	Cut Microsoft Word	1
	7	Exit Microsoft Word	1	Exit Microsoft Word	1
	8	No	1	No	1
	9	Calculate something	1	Calculate something	1
	10	Option 3	1	Option 3	2
	11	Gamma	1	Gamma	1
	12	24 (Alpha value)	1	24	1
	13	8 (Beta value)	1	8	1
	14	5 (Delta value)	2	5	1
	15	Calculate something	1	Calculate something	2
	16	Option 4	1	Option 4	1
	17	Option 3	1	Option 3	2
	18	300 (Stock concentration)	1	300	1
	19	10 (Times to dilute)	1	10	1
	20	0.1 (Volume from stock solution)	1	0.1	1
	21	0.5 (Final volume)	1	0.5	1
	22	Keep Editor	1	Keep Editor	1
	23	Serial dilution calculation	1	Serial dilution calculation	1
	24	Save Editor	1	Save Editor	1
	25	Execute Microsoft Excel	1	Execute Microsoft Excel	2
	26	Maximize Editor	1	Maximize Editor	1
	27	Print Editor	1	Print Editor	1
	28	Cancel	1	Cancel	1
	29	Show Editor	1	Show Editor	1
	30	SoftMax Pro	1	SoftMax Pro	2
	31	New plate	1	New plate	1
	32	Read plate	1	Read plate	1
	33	Save protocol	1	Save protocol	2
	34	New experiment	1	New experiment	1
	35	Cancel	1	Cancel	1
	36	Cancel	1	Cancel	1
22	1	Rainbow	1	Rainbow	1
	2	Explore My Documents	1	Explore My Documents	1
	3	Narrate protocol	1	Narrate protocol	1
	4	Yes	1	Yes	1
	5	Yes	1	Yes	1
	6	Exit	1	Exit	1
	7	Take note	1	Take note	1
	8	New Microsoft Word	1	New Microsoft Word	1
	9	Calculate something	1	Calculate something	1
	10	Option 1	1	Option 1	1
	11	Option 1	1	Option 1	1
	12	300 (Concentration)	1	300	1
	13	250 (Volume)	1	250	1
	14	58.44 (Formula weight)	1	58.44	1
	15	Calculate something	1	Calculate something	1
	16	Option 2	1	Option 2	1
	17	Option 2	1	Option 2	1
	18	150 (Stock concentration)	1	150	1
	19	50 (Desired final volume)	1	50	1
	20	75 (final concentration)	1	75	1
	21	Copy Editor	1	Copy Editor	1
	22	Microsoft Word	1	Microsoft Word	1
	23	Minimize Microsoft Word	2	Minimize Microsoft Word	1
	24	Set timer	1	Set timer	1
	25	1 minute	1	1 minute	1
	26	SoftMax Pro	1	SoftMax Pro	2
	27	Open Protocol	1	Open Protocol	1
	28	Test for Rainbow	1	Test for Rainbow	1
	29	Connect Device	1	Connect Device	1
	30	New plate	1	New plate	1
	31	Activate Lid	1	Activate Lid	2
	32	Cancel	1	Cancel	1
	33	Search Immunoassay	1	Search Immunoassay	1
	34	Hide all windows	1	Hide all windows	1
	35	Cancel	1	Cancel	1
23	1	Rainbow	1	Rainbow	1
	2	Display My Desktop	1	Display My Desktop	1
	3	Open a file	1	Open a file	1
	4	List of materials	1	List of materials	1
	5	Type Microsoft Word	2	Type Microsoft Word	1
	6	Cut Microsoft Word	1	Cut Microsoft Word	1
	7	Exit Microsoft Word	1	Exit Microsoft Word	1
	8	No	1	No	1
	9	Calculate something	1	Calculate something	1
	10	Option 3	1	Option 3	1
	11	Gamma	2	Gamma	2
	12	24 (Alpha value)	1	24	1
	13	8 (Beta value)	1	8	1
	14	5 (Delta value)	1	5	1
	15	Calculate something	1	Calculate something	1
	16	Option 4	1	Option 4	1
	17	Option 3	1	Option 3	1
	18	300 (Stock concentration)	1	300	1
	19	10 (Times to dilute)	1	10	1
	20	0.1 (Volume from stock solution)	1	0.1	1
	21	0.5 (Final volume)	1	0.5	1
	22	Keep Editor	1	Keep Editor	2
	23	Serial dilution calculation	1	Serial dilution calculation	1
	24	Save Editor	1	Save Editor	2
	25	Execute Microsoft Excel	1	Execute Microsoft Excel	1
	26	Maximize Editor	1	Maximize Editor	1
	27	Print Editor	1	Print Editor	1
	28	Cancel	1	Cancel	1
	29	Show Editor	1	Show Editor	1
	30	SoftMax Pro	1	SoftMax Pro	2
	31	New plate	2	New plate	1
	32	Read plate	1	Read plate	2
	33	Save protocol	1	Save protocol	1
	34	New experiment	1	New experiment	1
	35	Cancel	1	Cancel	2
	36	Cancel	1	Cancel	1
24	1	Rainbow	1	Rainbow	1
	2	Explore My Documents	1	Explore My Documents	1
	3	Narrate protocol	1	Narrate protocol	1
	4	Yes	1	Yes	1
	5	Yes	1	Yes	1
	6	Exit	1	Exit	1
	7	Take note	1	Take note	1
	8	New Microsoft Word	1	New Microsoft Word	1
	9	Calculate something	1	Calculate something	1
	10	Option 1	1	Option 1	1
	11	Option 1	1	Option 1	1
	12	300 (Concentration)	1	300	1
	13	250 (Volume)	1	250	1
	14	58.44 (Formula weight)	1	58.44	1
	15	Calculate something	1	Calculate something	2
	16	Option 2	1	Option 2	1
	17	Option 2	1	Option 2	1
	18	150 (Stock concentration)	1	150	1
	19	50 (Desired final volume)	1	50	1
	20	75 (final concentration)	1	75	1
	21	Copy Editor	1	Copy Editor	1
	22	Microsoft Word	1	Microsoft Word	1
	23	Minimize Microsoft Word	1	Minimize Microsoft Word	1
	24	Set timer	1	Set timer	1
	25	1 minute	1	1 minute	1
	26	SoftMax Pro	1	SoftMax Pro	1
	27	Open Protocol	1	Open Protocol	1
	28	Test for Rainbow	1	Test for Rainbow	1
	29	Connect Device	1	Connect Device	1
	30	New plate	1	New plate	1
	31	Activate Lid	1	Activate Lid	2
	32	Cancel	1	Cancel	1
	33	Search Immunoassay	1	Search Immunoassay	2
	34	Hide all windows	1	Hide all windows	1
	35	Cancel	1	Cancel	1
25	1	Rainbow	1	Rainbow	1
	2	Display My Desktop	1	Display My Desktop	1
	3	Open a file	1	Open a file	1
	4	List of materials	1	List of materials	1
	5	Type Microsoft Word	1	Type Microsoft Word	1
	6	Cut Microsoft Word	1	Cut Microsoft Word	1
	7	Exit Microsoft Word	1	Exit Microsoft Word	1
	8	No	1	No	1
	9	Calculate something	1	Calculate something	1
	10	Option 3	1	Option 3	2
	11	Gamma	1	Gamma	1
	12	24 (Alpha value)	1	24	1
	13	8 (Beta value)	1	8	1
	14	5 (Delta value)	1	5	1
	15	Calculate something	1	Calculate something	2
	16	Option 4	1	Option 4	2
	17	Option 3	1	Option 3	2
	18	300 (Stock concentration)	1	300	1
	19	10 (Times to dilute)	1	10	1
	20	0.1 (Volume from stock solution)	1	0.1	1
	21	0.5 (Final volume)	1	0.5	1
	22	Keep Editor	1	Keep Editor	1
	23	Serial dilution calculation	1	Serial dilution calculation	1
	24	Save Editor	1	Save Editor	2
	25	Execute Microsoft Excel	1	Execute Microsoft Excel	1
	26	Maximize Editor	2	Maximize Editor	1
	27	Print Editor	1	Print Editor	1
	28	Cancel	1	Cancel	1
	29	Show Editor	1	Show Editor	1
	30	SoftMax Pro	1	SoftMax Pro	1
	31	New plate	2	New plate	2
	32	Read plate	1	Read plate	1
	33	Save protocol	1	Save protocol	1
	34	New experiment	1	New experiment	1
	35	Cancel	1	Cancel	1
	36	Cancel	1	Cancel	1
26	1	Rainbow	1	Rainbow	1
	2	Display My Desktop	1	Display My Desktop	1
	3	Open a file	1	Open a file	1
	4	List of materials	1	List of materials	1
	5	Type Microsoft Word	1	Type Microsoft Word	1
	6	Cut Microsoft Word	1	Cut Microsoft Word	2
	7	Exit Microsoft Word	1	Exit Microsoft Word	1
	8	No	1	No	1
	9	Calculate something	1	Calculate something	1
	10	Option 3	2	Option 3	1
	11	Gamma	1	Gamma	1
	12	24 (Alpha value)	1	24	1
	13	8 (Beta value)	1	8	1
	14	5 (Delta value)	1	5	1
	15	Calculate something	1	Calculate something	1
	16	Option 4	1	Option 4	1
	17	Option 3	1	Option 3	1
	18	300 (Stock concentration)	1	300	1
	19	10 (Times to dilute)	1	10	1
	20	0.1 (Volume from stock solution)	1	0.1	1
	21	0.5 (Final volume)	1	0.5	1
	22	Keep Editor	1	Keep Editor	1
	23	Serial dilution calculation	1	Serial dilution calculation	1
	24	Save Editor	1	Save Editor	1
	25	Execute Microsoft Excel	1	Execute Microsoft Excel	1
	26	Maximize Editor	1	Maximize Editor	1
	27	Print Editor	1	Print Editor	1
	28	Cancel	1	Cancel	1
	29	Show Editor	1	Show Editor	1
	30	SoftMax Pro	2	SoftMax Pro	1
	31	New plate	2	New plate	1
	32	Read plate	2	Read plate	1
	33	Save protocol	2	Save protocol	2
	34	New experiment	2	New experiment	1
	35	Cancel	2	Cancel	1
	36	Cancel	1	Cancel	1
27	1	Rainbow	1	Rainbow	1
	2	Explore My Documents	1	Explore My Documents	1
	3	Narrate protocol	1	Narrate protocol	1
	4	Yes	1	Yes	1
	5	Yes	1	Yes	1
	6	Exit	1	Exit	1
	7	Take note	1	Take note	1
	8	New Microsoft Word	1	New Microsoft Word	1
	9	Calculate something	1	Calculate something	1
	10	Option 1	1	Option 1	1
	11	Option 1	1	Option 1	1
	12	300 (Concentration)	1	300	1
	13	250 (Volume)	1	250	1
	14	58.44 (Formula weight)	1	58.44	1
	15	Calculate something	1	Calculate something	1
	16	Option 2	1	Option 2	1
	17	Option 2	1	Option 2	1
	18	150 (Stock concentration)	1	150	1
	19	50 (Desired final volume)	1	50	1
	20	75 (final concentration)	1	75	1
	21	Copy Editor	1	Copy Editor	1
	22	Microsoft Word	1	Microsoft Word	1
	23	Minimize Microsoft Word	1	Minimize Microsoft Word	2
	24	Set timer	1	Set timer	1
	25	1 minute	1	1 minute	1
	26	SoftMax Pro	1	SoftMax Pro	1
	27	Open Protocol	1	Open Protocol	1
	28	Test for Rainbow	1	Test for Rainbow	1
	29	Connect Device	1	Connect Device	1
	30	New plate	1	New plate	1
	31	Activate Lid	1	Activate Lid	1
	32	Cancel	1	Cancel	1
	33	Search Immunoassay	1	Search Immunoassay	1
	34	Hide all windows	1	Hide all windows	1
	35	Cancel	1	Cancel	1
28	1	Rainbow	1	Rainbow	1
	2	Display My Desktop	1	Display My Desktop	1
	3	Open a file	1	Open a file	1
	4	List of materials	1	List of materials	1
	5	Type Microsoft Word	1	Type Microsoft Word	1
	6	Cut Microsoft Word	1	Cut Microsoft Word	2
	7	Exit Microsoft Word	1	Exit Microsoft Word	1
	8	No	1	No	1
	9	Calculate something	1	Calculate something	1
	10	Option 3	1	Option 3	1
	11	Gamma	1	Gamma	1
	12	24 (Alpha value)	1	24	1
	13	8 (Beta value)	1	8	1
	14	5 (Delta value)	1	5	1
	15	Calculate something	1	Calculate something	1
	16	Option 4	1	Option 4	1
	17	Option 3	1	Option 3	1
	18	300 (Stock concentration)	1	300	1
	19	10 (Times to dilute)	1	10	1
	20	0.1 (Volume from stock solution)	1	0.1	1
	21	0.5 (Final volume)	1	0.5	1
	22	Keep Editor	1	Keep Editor	1
	23	Serial dilution calculation	1	Serial dilution calculation	1
	24	Save Editor	1	Save Editor	1
	25	Execute Microsoft Excel	1	Execute Microsoft Excel	1
	26	Maximize Editor	1	Maximize Editor	1
	27	Print Editor	1	Print Editor	1
	28	Cancel	1	Cancel	1
	29	Show Editor	1	Show Editor	1
	30	SoftMax Pro	1	SoftMax Pro	1
	31	New plate	1	New plate	1
	32	Read plate	1	Read plate	1
	33	Save protocol	1	Save protocol	1
	34	New experiment	1	New experiment	1
	35	Cancel	1	Cancel	1
	36	Cancel	1	Cancel	1
29	1	Rainbow	1	Rainbow	1
	2	Display My Desktop	1	Display My Desktop	1
	3	Open a file	1	Open a file	1
	4	List of materials	1	List of materials	1
	5	Type Microsoft Word	1	Type Microsoft Word	1
	6	Cut Microsoft Word	1	Cut Microsoft Word	1
	7	Exit Microsoft Word	1	Exit Microsoft Word	1
	8	No	1	No	1
	9	Calculate something	1	Calculate something	1
	10	Option 3	1	Option 3	2
	11	Gamma	1	Gamma	2
	12	24 (Alpha value)	1	24	1
	13	8 (Beta value)	1	8	1
	14	5 (Delta value)	1	5	1
	15	Calculate something	1	Calculate something	2
	16	Option 4	1	Option 4	1
	17	Option 3	1	Option 3	2
	18	300 (Stock concentration)	1	300	1
	19	10 (Times to dilute)	1	10	1
	20	0.1 (Volume from stock solution)	1	0.1	1
	21	0.5 (Final volume)	2	0.5	1
	22	Keep Editor	1	Keep Editor	2
	23	Serial dilution calculation	1	Serial dilution calculation	1
	24	Save Editor	1	Save Editor	1
	25	Execute Microsoft Excel	1	Execute Microsoft Excel	1
	26	Maximize Editor	2	Maximize Editor	1
	27	Print Editor	1	Print Editor	1
	28	Cancel	1	Cancel	1
	29	Show Editor	2	Show Editor	1
	30	SoftMax Pro	1	SoftMax Pro	1
	31	New plate	1	New plate	1
	32	Read plate	2	Read plate	1
	33	Save protocol	1	Save protocol	1
	34	New experiment	1	New experiment	1
	35	Cancel	1	Cancel	1
	36	Cancel	1	Cancel	1
30	1	Rainbow	1	Rainbow	1
	2	Explore My Documents	1	Explore My Documents	1
	3	Narrate protocol	2	Narrate protocol	2
	4	Yes	2	Yes	1
	5	Yes	2	Yes	1
	6	Exit	2	Exit	1
	7	Take note	1	Take note	1
	8	New Microsoft Word	2	New Microsoft Word	1
	9	Calculate something	1	Calculate something	1
	10	Option 1	1	Option 1	1
	11	Option 1	1	Option 1	1
	12	300 (Concentration)	1	300	1
	13	250 (Volume)	1	250	1
	14	58.44 (Formula weight)	1	58.44	1
	15	Calculate something	1	Calculate something	1
	16	Option 2	1	Option 2	1
	17	Option 2	1	Option 2	1
	18	150 (Stock concentration)	1	150	1
	19	50 (Desired final volume)	1	50	1
	20	75 (final concentration)	1	75	1
	21	Copy Editor	1	Copy Editor	1
	22	Microsoft Word	2	Microsoft Word	1
	23	Minimize Microsoft Word	2	Minimize Microsoft Word	1
	24	Set timer	1	Set timer	1
	25	1 minute	1	1 minute	1
	26	SoftMax Pro	1	SoftMax Pro	2
	27	Open Protocol	1	Open Protocol	2
	28	Test for Rainbow	1	Test for Rainbow	1
	29	Connect Device	1	Connect Device	1
	30	New plate	2	New plate	2
	31	Activate Lid	2	Activate Lid	2
	32	Cancel	2	Cancel	1
	33	Search Immunoassay	1	Search Immunoassay	1
	34	Hide all windows	1	Hide all windows	2
	35	Cancel	1	Cancel	1
31	1	Rainbow	1	Rainbow	1
	2	Explore My Documents	1	Explore My Documents	1
	3	Narrate protocol	1	Narrate protocol	1
	4	Yes	1	Yes	1
	5	Yes	1	Yes	1
	6	Exit	1	Exit	1
	7	Take note	1	Take note	1
	8	New Microsoft Word	1	New Microsoft Word	1
	9	Calculate something	1	Calculate something	1
	10	Option 1	1	Option 1	1
	11	Option 1	1	Option 1	1
	12	300 (Concentration)	1	300	1
	13	250 (Volume)	1	250	1
	14	58.44 (Formula weight)	1	58.44	1
	15	Calculate something	1	Calculate something	1
	16	Option 2	1	Option 2	1
	17	Option 2	1	Option 2	1
	18	150 (Stock concentration)	1	150	1
	19	50 (Desired final volume)	1	50	1
	20	75 (final concentration)	1	75	1
	21	Copy Editor	1	Copy Editor	1
	22	Microsoft Word	1	Microsoft Word	1
	23	Minimize Microsoft Word	1	Minimize Microsoft Word	1
	24	Set timer	1	Set timer	1
	25	1 minute	1	1 minute	1
	26	SoftMax Pro	1	SoftMax Pro	1
	27	Open Protocol	1	Open Protocol	1
	28	Test for Rainbow	1	Test for Rainbow	1
	29	Connect Device	1	Connect Device	1
	30	New plate	2	New plate	1
	31	Activate Lid	1	Activate Lid	2
	32	Cancel	1	Cancel	1
	33	Search Immunoassay	1	Search Immunoassay	1
	34	Hide all windows	1	Hide all windows	2
	35	Cancel	1	Cancel	1
32	1	Rainbow	1	Rainbow	1
	2	Display My Desktop	1	Display My Desktop	1
	3	Open a file	1	Open a file	1
	4	List of materials	1	List of materials	1
	5	Type Microsoft Word	1	Type Microsoft Word	2
	6	Cut Microsoft Word	2	Cut Microsoft Word	1
	7	Exit Microsoft Word	1	Exit Microsoft Word	1
	8	No	1	No	1
	9	Calculate something	1	Calculate something	1
	10	Option 3	1	Option 3	1
	11	Gamma	2	Gamma	2
	12	24 (Alpha value)	1	24	1
	13	8 (Beta value)	1	8	1
	14	5 (Delta value)	1	5	1
	15	Calculate something	1	Calculate something	1
	16	Option 4	1	Option 4	2
	17	Option 3	1	Option 3	1
	18	300 (Stock concentration)	1	300	1
	19	10 (Times to dilute)	1	10	1
	20	0.1 (Volume from stock solution)	1	0.1	1
	21	0.5 (Final volume)	1	0.5	1
	22	Keep Editor	1	Keep Editor	1
	23	Serial dilution calculation	1	Serial dilution calculation	1
	24	Save Editor	1	Save Editor	2
	25	Execute Microsoft Excel	1	Execute Microsoft Excel	1
	26	Maximize Editor	1	Maximize Editor	1
	27	Print Editor	1	Print Editor	1
	28	Cancel	1	Cancel	1
	29	Show Editor	1	Show Editor	1
	30	SoftMax Pro	1	SoftMax Pro	2
	31	New plate	1	New plate	1
	32	Read plate	2	Read plate	1
	33	Save protocol	1	Save protocol	2
	34	New experiment	1	New experiment	1
	35	Cancel	1	Cancel	1
	36	Cancel	1	Cancel	1
33	1	Rainbow	1	Rainbow	1
	2	Explore My Documents	1	Explore My Documents	1
	3	Narrate protocol	2	Narrate protocol	1
	4	Yes	2	Yes	1
	5	Yes	2	Yes	1
	6	Exit	2	Exit	1
	7	Take note	1	Take note	1
	8	New Microsoft Word	1	New Microsoft Word	2
	9	Calculate something	1	Calculate something	1
	10	Option 1	1	Option 1	1
	11	Option 1	1	Option 1	1
	12	300 (Concentration)	1	300	1
	13	250 (Volume)	1	250	1
	14	58.44 (Formula weight)	1	58.44	1
	15	Calculate something	1	Calculate something	2
	16	Option 2	1	Option 2	1
	17	Option 2	1	Option 2	1
	18	150 (Stock concentration)	1	150	1
	19	50 (Desired final volume)	1	50	2
	20	75 (final concentration)	1	75	1
	21	Copy Editor	1	Copy Editor	1
	22	Microsoft Word	1	Microsoft Word	1
	23	Minimize Microsoft Word	2	Minimize Microsoft Word	2
	24	Set timer	1	Set timer	1
	25	1 minute	1	1 minute	1
	26	SoftMax Pro	2	SoftMax Pro	1
	27	Open Protocol	1	Open Protocol	1
	28	Test for Rainbow	1	Test for Rainbow	1
	29	Connect Device	1	Connect Device	1
	30	New plate	2	New plate	2
	31	Activate Lid	1	Activate Lid	1
	32	Cancel	1	Cancel	1
	33	Search Immunoassay	2	Search Immunoassay	2
	34	Hide all windows	1	Hide all windows	1
	35	Cancel	1	Cancel	1
34	1	Rainbow	1	Rainbow	1
	2	Display My Desktop	2	Display My Desktop	1
	3	Open a file	1	Open a file	1
	4	List of materials	1	List of materials	1
	5	Type Microsoft Word	2	Type Microsoft Word	1
	6	Cut Microsoft Word	2	Cut Microsoft Word	2
	7	Exit Microsoft Word	1	Exit Microsoft Word	1
	8	No	1	No	1
	9	Calculate something	1	Calculate something	1
	10	Option 3	1	Option 3	1
	11	Gamma	1	Gamma	1
	12	24 (Alpha value)	1	24	1
	13	8 (Beta value)	1	8	1
	14	5 (Delta value)	1	5	1
	15	Calculate something	1	Calculate something	1
	16	Option 4	1	Option 4	1
	17	Option 3	1	Option 3	1
	18	300 (Stock concentration)	1	300	1
	19	10 (Times to dilute)	1	10	1
	20	0.1 (Volume from stock solution)	1	0.1	1
	21	0.5 (Final volume)	1	0.5	2
	22	Keep Editor	1	Keep Editor	2
	23	Serial dilution calculation	1	Serial dilution calculation	1
	24	Save Editor	1	Save Editor	2
	25	Execute Microsoft Excel	1	Execute Microsoft Excel	1
	26	Maximize Editor	1	Maximize Editor	1
	27	Print Editor	1	Print Editor	1
	28	Cancel	1	Cancel	1
	29	Show Editor	1	Show Editor	1
	30	SoftMax Pro	1	SoftMax Pro	1
	31	New plate	2	New plate	1
	32	Read plate	2	Read plate	1
	33	Save protocol	1	Save protocol	2
	34	New experiment	1	New experiment	2
	35	Cancel	1	Cancel	1
	36	Cancel	1	Cancel	1
35	1	Rainbow	1	Rainbow	1
	2	Explore My Documents	1	Explore My Documents	1
	3	Narrate protocol	1	Narrate protocol	2
	4	Yes	1	Yes	1
	5	Yes	1	Yes	1
	6	Exit	1	Exit	1
	7	Take note	1	Take note	1
	8	New Microsoft Word	1	New Microsoft Word	1
	9	Calculate something	1	Calculate something	1
	10	Option 1	1	Option 1	1
	11	Option 1	1	Option 1	1
	12	300 (Concentration)	1	300	1
	13	250 (Volume)	1	250	1
	14	58.44 (Formula weight)	1	58.44	1
	15	Calculate something	2	Calculate something	1
	16	Option 2	1	Option 2	1
	17	Option 2	1	Option 2	1
	18	150 (Stock concentration)	1	150	1
	19	50 (Desired final volume)	1	50	1
	20	75 (final concentration)	2	75	2
	21	Copy Editor	1	Copy Editor	1
	22	Microsoft Word	1	Microsoft Word	1
	23	Minimize Microsoft Word	2	Minimize Microsoft Word	1
	24	Set timer	1	Set timer	1
	25	1 minute	1	1 minute	1
	26	SoftMax Pro	1	SoftMax Pro	1
	27	Open Protocol	1	Open Protocol	1
	28	Test for Rainbow	1	Test for Rainbow	1
	29	Connect Device	1	Connect Device	1
	30	New plate	2	New plate	2
	31	Activate Lid	1	Activate Lid	1
	32	Cancel	1	Cancel	1
	33	Search Immunoassay	1	Search Immunoassay	1
	34	Hide all windows	1	Hide all windows	2
	35	Cancel	1	Cancel	1
36	1	Rainbow	1	Rainbow	1
	2	Display My Desktop	1	Display My Desktop	1
	3	Open a file	1	Open a file	1
	4	List of materials	1	List of materials	1
	5	Type Microsoft Word	2	Type Microsoft Word	2
	6	Cut Microsoft Word	1	Cut Microsoft Word	1
	7	Exit Microsoft Word	1	Exit Microsoft Word	1
	8	No	1	No	1
	9	Calculate something	1	Calculate something	1
	10	Option 3	1	Option 3	1
	11	Gamma	1	Gamma	1
	12	24 (Alpha value)	1	24	1
	13	8 (Beta value)	1	8	1
	14	5 (Delta value)	2	5	1
	15	Calculate something	1	Calculate something	1
	16	Option 4	2	Option 4	2
	17	Option 3	2	Option 3	1
	18	300 (Stock concentration)	2	300	1
	19	10 (Times to dilute)	2	10	1
	20	0.1 (Volume from stock solution)	2	0.1	2
	21	0.5 (Final volume)	2	0.5	1
	22	Keep Editor	1	Keep Editor	2
	23	Serial dilution calculation	1	Serial dilution calculation	1
	24	Save Editor	1	Save Editor	2
	25	Execute Microsoft Excel	1	Execute Microsoft Excel	1
	26	Maximize Editor	1	Maximize Editor	1
	27	Print Editor	1	Print Editor	1
	28	Cancel	1	Cancel	1
	29	Show Editor	1	Show Editor	1
	30	SoftMax Pro	1	SoftMax Pro	1
	31	New plate	1	New plate	2
	32	Read plate	1	Read plate	2
	33	Save protocol	2	Save protocol	2
	34	New experiment	2	New experiment	1
	35	Cancel	1	Cancel	1
	36	Cancel	2	Cancel	1
37	1	Rainbow	1	Rainbow	1
	2	Explore My Documents	1	Explore My Documents	1
	3	Narrate protocol	2	Narrate protocol	2
	4	Yes	1	Yes	1
	5	Yes	1	Yes	1
	6	Exit	1	Exit	1
	7	Take note	1	Take note	1
	8	New Microsoft Word	1	New Microsoft Word	1
	9	Calculate something	1	Calculate something	1
	10	Option 1	1	Option 1	1
	11	Option 1	1	Option 1	1
	12	300 (Concentration)	1	300	1
	13	250 (Volume)	1	250	1
	14	58.44 (Formula weight)	1	58.44	1
	15	Calculate something	1	Calculate something	1
	16	Option 2	1	Option 2	1
	17	Option 2	1	Option 2	1
	18	150 (Stock concentration)	1	150	1
	19	50 (Desired final volume)	1	50	1
	20	75 (final concentration)	1	75	1
	21	Copy Editor	1	Copy Editor	1
	22	Microsoft Word	1	Microsoft Word	1
	23	Minimize Microsoft Word	1	Minimize Microsoft Word	2
	24	Set timer	1	Set timer	1
	25	1 minute	1	1 minute	1
	26	SoftMax Pro	1	SoftMax Pro	1
	27	Open Protocol	1	Open Protocol	1
	28	Test for Rainbow	1	Test for Rainbow	1
	29	Connect Device	1	Connect Device	1
	30	New plate	1	New plate	1
	31	Activate Lid	1	Activate Lid	2
	32	Cancel	1	Cancel	1
	33	Search Immunoassay	1	Search Immunoassay	2
	34	Hide all windows	1	Hide all windows	2
	35	Cancel	1	Cancel	1
38	1	Rainbow	1	Rainbow	1
	2	Display My Desktop	1	Display My Desktop	1
	3	Open a file	1	Open a file	2
	4	List of materials	1	List of materials	1
	5	Type Microsoft Word	2	Type Microsoft Word	2
	6	Cut Microsoft Word	1	Cut Microsoft Word	1
	7	Exit Microsoft Word	1	Exit Microsoft Word	1
	8	No	1	No	1
	9	Calculate something	1	Calculate something	2
	10	Option 3	1	Option 3	1
	11	Gamma	1	Gamma	1
	12	24 (Alpha value)	1	24	1
	13	8 (Beta value)	1	8	1
	14	5 (Delta value)	1	5	1
	15	Calculate something	1	Calculate something	1
	16	Option 4	1	Option 4	1
	17	Option 3	1	Option 3	1
	18	300 (Stock concentration)	1	300	1
	19	10 (Times to dilute)	1	10	1
	20	0.1 (Volume from stock solution)	1	0.1	1
	21	0.5 (Final volume)	1	0.5	1
	22	Keep Editor	1	Keep Editor	1
	23	Serial dilution calculation	1	Serial dilution calculation	1
	24	Save Editor	1	Save Editor	1
	25	Execute Microsoft Excel	1	Execute Microsoft Excel	1
	26	Maximize Editor	1	Maximize Editor	1
	27	Print Editor	1	Print Editor	1
	28	Cancel	1	Cancel	2
	29	Show Editor	1	Show Editor	1
	30	SoftMax Pro	1	SoftMax Pro	1
	31	New plate	1	New plate	2
	32	Read plate	2	Read plate	2
	33	Save protocol	2	Save protocol	2
	34	New experiment	2	New experiment	1
	35	Cancel	1	Cancel	2
	36	Cancel	1	Cancel	1
		1349	1232	1349	1148
		Total words tested with Rainbow	Correctly performed funciton	Total words tested with GTS	Correctly recognized words
