# Supplementary material for: An expandable voice user interface as lab assistant based on an improved version of Google’s speech recognition
Source: Sci Rep. 2023 Nov 9;13:19451. doi: 10.1038/s41598-023-46185-x (PMC10636177; doi:10.1038/s41598-023-46185-x)
Supplement: Supplementary file 4 — Supplementary Table S4. [file 41598_2023_46185_MOESM4_ESM.xlsx]

## Sheet: Tabelle1
An expandable voice user interface as lab assistant based on an improved version of Google´s speech recognition								Supplementary Table S4
M. F. Avila Vazquez, N. Rupp, L. Ballardt, J. Opara, T. Zuchner
Supplementary Table S4. Raw data of recognition test with individual user applying GUI. The user repeated the set of 71 commands 7 times in total. During Rainbow general version Run 1, the user determined his initial recognition rate with Rainbow. Then the user repeated the test 3 times using only Google Translate. The relevant misrecognized commands from all four tests were implemented in Rainbo…
User ID	Command Number	Command	Accuracy (Correct =1; Incorrect = wrong command)
			Rainbow general version Run 1	GTS Run 1	GTS Run 2	GTS Run 3	Rainbow own version (after applying GUI) Run 1	Rainbow own version (after applying GUI) Run 2	Rainbow own version (after applying GUI) Run 3
39	1	Rainbow	1	1	1	1	1	1	1
	2	Explore My Documents	1	1	1	experiment | my documents	1	1	1
	3	Narrate protocol	1	1	the red | portugal	no right | protocol	1	1	1
	4	Yes	1	1	if	1	1	1	1
	5	Yes	1	1	1	1	1	1	1
	6	Exit	1	1	1	1	1	1	1
	7	Take note	1	1	1	1	1	1	1
	8	New Microsoft Word	1	1	1	1	1	1	1
	9	Calculate something	hatred | something	1	1	1	1	exudate | something	1
	10	Option 1	1	action | 1	1	1	1	1	1
	11	Option 1	1	1	1	1	1	1	1
	12	300 (Concentration)	1	1	1	1	1	1	1
	13	250 (Volume)	1	1	1	1	1	1	1
	14	58.44 (Formula weight)	1	1	1	1	1	1	1
	15	Calculate something	1	1	1	1	1	1	1
	16	Option 2	1	1	1	1	1	1	1
	17	Option 2	1	1	1	1	1	1	1
	18	150 (Stock concentration)	1	1	1	1	1	1	1
	19	50 (Desired final volume)	1	1	1	1	1	1	1
	20	75 (final concentration)	1	1	1	1	1	1	1
	21	Copy Editor	1	1	1	1	1	1	1
	22	Microsoft Word	1	1	1	1	1	1	1
	23	Minimize Microsoft Word	1	Minnie Mouse | Microsoft Word	Minnie Mouse | photo color	Minnie Mouse | Microsoft Word	1	1	1
	24	Set timer	1	1	1	1	1	1	1
	25	1 minute	1	1	1	1	1	1	1
	26	SoftMax Pro	1	1	1	1	1	1	1
	27	Open Protocol	1	1	1	1	1	1	1
	28	Test for Rainbow	1	1	1	1	1	1	1
	29	Connect Device	1	1	1	1	1	1	1
	30	New plate	1	you | played	1	1	1	1	1
	31	Activate Lid	1	Activated | lit	Activate | lit	Activate | lit	1	1	1
	32	Cancel	1	1	1	1	1	1	1
	33	Search Immunoassay	1	1	Search ramon soa	1	1	1	1
	34	Hide all windows	1	1	Hide on windows	1	1	1	1
	35	Cancel	1	1	1	1	1	1	1
39	1	Rainbow	1	1	1	1	1	1	1
	2	Display My Desktop	1	1	1	1	1	1	1
	3	Open a file	1	Open the file	1	1	1	1	1
	4	List of materials	1	1	1	1	1	1	1
	5	Type Microsoft Word	1	Hi | Microsoft Word	1	1	1	1	1
	6	Cut Microsoft Word	hack | Micosoft Word	1	1	1	1	1	1
	7	Exit Microsoft Word	1	1	1	1	1	1	1
	8	No	1	1	1	1	1	1	1
	9	Calculate something	1	1	1	1	1	1	1
	10	Option 3	1	action | free	Option | free	Option | free	1	1	1
	11	Gamma	karma	,	gummo	camera	Grandma	1	1
	12	24 (Alpha value)	1	1	1	1	1	1	1
	13	8 (Beta value)	1	1	1	1	1	1	1
	14	5 (Delta value)	1	1	1	1	1	1	1
	15	Calculate something	1	1	1	1	Can't | something	1	1
	16	Option 4	1	auction | for	action | for	action | for	1	1	1
	17	Option 3	1	oxen | free	action | free	Option | free	1	1	1
	18	300 (Stock concentration)	1	1	1	1	1	1	1
	19	10 (Times to dilute)	1	1	1	1	1	1	1
	20	0.1 (Volume from stock solution)	1	1	1	1	1	1	1
	21	0.5 (Final volume)	1	1	1	1	1	1	1
	22	Keep Editor	1	1	Keep | at the chow hall	Keep | at the toe	1	1	1
	23	Serial dilution calculation	1	1	1	1	1	1	1
	24	Save Editor	1	safe | at the toe	safe | at the door	1	1	1	1
	25	Execute Microsoft Excel	1	1	1	1	1	1	1
	26	Maximize Editor	1	Maximize | as at all	1	1	1	1	1
	27	Print Editor	1	1	1	1	1	1	1
	28	Cancel	1	1	1	1	1	1	1
	29	Show Editor	1	1	1	1	1	1	1
	30	SoftMax Pro	1	1	1	1	1	1	1
	31	New plate	1	you | played	you | played	you | played	1	1	1
	32	Read plate	1	1	1	1	1	1	1
	33	Save protocol	1	safe | protocol	safe | protocol	safe | protocol	1	1	1
	34	New experiment	1	1	1	1	1	1	1
	35	Cancel	1	1	1	1	1	1	1
	36	Cancel	1	1	1	1	1	1	1
